# Supplementary material for: Cell-type specific profiling of histone post-translational modifications in the adult mouse striatum
Source: Nat Commun. 2022 Dec 13;13:7720. doi: 10.1038/s41467-022-35384-1 (PMC9747932; doi:10.1038/s41467-022-35384-1)
Supplement: Supplementary file 4 — Source Data [file 41467_2022_35384_MOESM4_ESM.xlsx]

## Sheet: 1D_E Source data
		sample 1	sample2
		cre+	cre+
avg gf% step 10	score1	0.230769	0.428571
	score2	0.222222	0.421053
	score 3	0.226496	0.424812
		0.325654
		32.5654
		scorer1	scorer2
		cre+	cre+
avg gfp% step 19	score1	0.764706	0.888889
	score2	0.7	0.888889
	score 3	0.732353	0.888889
		0.810621
		81.0621

## Sheet: 1F_FC data
	cre+ nuclei (ip)						cre- nuclei (sup)
Primer	sample 1	sample 2	sample 3	sample 4	sample 5	sample 6	sample 1	sample 2	sample 3	sample 4	sample 5	sample 6
D1	0.134	0.144	0.153	0.106	0.147	0.141	1.496	1.235	0.964	1.172	1.03	0.798
A2a	3.548	2.604	2.388	2.28	2.526	4.905	1.944	0.92	0.633	1.615	0.693	0.692
qPCR FC following A2a+ INTACT

## Sheet: 1G_FC data
	cre+ nuclei (ip)								cre- nuclei (sup)
Primer	sample 1	sample 2	sample 3	sample 4	sample 5	sample 6	sample 7	sample 8	sample 1	sample 2	sample 3	sample 4	sample 5	sample 6	sample 7	sample 8
D1	0.978	1.418	1.827	1.334	1.962				0.943	1.338	0.984	0.724	0.946	1.363	0.911	0.791
A2a	1.025	0.192	0.838	0.795	0.47	0.206	0.161	0.09	0.937	0.749	0.624	0.962	1.305	1.194	1.238	0.99
qPCR FC following Drd1+ INTACT

## Sheet: Sup Fig 5A
				D1 K4me3	A2a K4me3			D1 K27me3	A2a K27me3
			R1	5188.64	4700.27		R1	89.9574	127.552
			R2	5305.98	5279.62		R2	69.6884	129.947

## Sheet: Sup Fig 5b
A2a CRE-					A2a CRE+
0.537	0.804	0.866	1.525		1.268	2.131	1.932	1.939

## Sheet: Supp Fig1A
																					Strain	N=	Avg litters born	Avg litters survived					Pups per litter
	Average weights																				Drd1	10	3.4	3.1					Strain	N=	Avg pups/litter
	SUN1-GFP +/+; Adora2a Cre +/-						SUN1-GFP +/+; Drd1 Cre +/-						C57Bl6/J								A2a	10	3.5	3					Drd1	5	6
Male	18.7	20.1	20.9	21.1	21.5	22.8	19.1	20.5	22.3	22.6	22.6	22.8	21.6	22	23.5	23.7	25	26.6			C57BL/6	9	2.88889	2.33333					A2a	5	5.44
Female	17.2	17.5	17.7	18.6	18.8	18.8	16.8	17.2	17.8	17.9	18.1	18.1	17.1	18.2	18.6	19	19	19.7											C57Bl/6	5	5.24
																					Parent	Born	Lost	Total	Avg
																					S.D F2.2	5	0	5					Parent	DOB	#pups	DOB	#pups	DOB	#pups	DOB	#pups	DOB	#pups	AVG
																					S.D F2.3	5	1	4					S.D F2.8	2021-06-17	6	2021-04-22	9	2021-03-08	5	2021-02-07	10	2021-12-23	5	7
																					S.D F2.4	3	0	3					S.D F2.2	2021-11-03	6	2021-09-20	8	2021-07-05	4	2021-06-14	4	2021-06-08	6	5.6
																					S.D F2.5	6	0	6					S.D F2.5	2021-10-17	7	2021-08-25	7	2021-08-06	6	2021-07-14	6	2021-06-01	5	6.2
																					S.D F2.9	3	1	2					S.D F2.11	2021-06-15	3	2021-05-27	3	2021-03-07	10	2021-02-08	5	2020-12-30	8	5.8
																					S.D F2.10	2	0	2					S.D F2.13	2021-06-01	7	2021-04-15	3	2021-03-23	5	2021-02-25	6	2021-01-31	6	5.4	6
																					S.D F2.11	2	0	2					S.A F2.2	2021-11-03	5	2021-10-11	5	2021-09-16	9	2021-07-13	3	2021-06-22	6	5.6
																					S.D F2.13	2	1	1					S.A F2.5	2021-07-05	4	2021-05-05	5	2021-03-24	6	2021-02-04	4	2021-01-21	5	4.8
																					S.D F2.16	3	0	3					S.A F2.7	2021-08-19	7	2021-05-17	3	2021-04-21	3	2021-03-29	5	2021-01-25	5	4.6
																					S.D F2.17	3	0	3					S.A F2.8	2021-04-14	8	2021-03-21	7	2021-02-01	5	2021-01-07	4	2021-11-15	8	6.4
																									3.1				S.A F2.10	2021-06-26	6	2021-05-02	3	2021-04-04	6	2021-03-30	6	2021-02-04	8	5.8	5.44
																													C57.9	2021-02-03	6	2021-03-23	8	2021-05-11	5	2021-06-25	3	2021-08-10	5	5.4
																					Parent	Born	Lost	Total	Avg				C57.8	2021-05-30	6	2021-06-15	6	2021-09-06	8	2021-09-27	5	2021-11-07	5	5
																					S.A F2.1	6	2	4					C57.7	2021-06-01	8	2021-07-05	3	2021-09-20	4	2021-09-29	5	2021-11-10	5	5
																					S.A F2.2	5	0	5					C57.4	2021-01-26	4	2021-02-24	5	2021-03-30	5	2021-04-25	4	2021-06-13	7	5
																					S.A F2.5	3	1	2					C57.1	2021-03-08	6	2021-03-14	4	2021-04-19	5	2021-06-27	5	2021-08-10	9	5.8	5.24
																					S.A F2.7	3	0	3
																					S.A F2.8	2	1	1
																					S.A F2.11	2	0	2
																					S.A F2.13	5	1	4
																					S.A F2.14	2	0	2
																					S.A F2.15	4	0	4
																					S.A F2.16	3	0	3
																									3
																					Parent	Born	Lost	Total	Avg
																					C57.1	2	0	2
																					C57.2	1	0	1
																					C57.3	2	0	2
																					C57.4	2	0	2
																					C57.5	3	1	2
																					C57.6	4	1	6
																					C57.7	5	2	3
																					C57.8	4	1	3
																					C57.9	3	0	0
																									2.33333
